# Supplementary material for: Effects of Water Stress, Defoliation and Crop Thinning on Vitis vinifera L. cv. Solaris: Part I: Plant Responses, Fruit Development and Fruit Quality
Source: Metabolites. 2022 Apr 18;12(4):363. doi: 10.3390/metabo12040363 (PMC9029630; doi:10.3390/metabo12040363)
Supplement: Supplementary file 1 [file metabolites-12-00363-s001.zip]

Archive with 1 entries (1 files):
- metabolites-1660520-supplementary.pdf
